# Supplementary material for: Nitrogen Sources Affect the Long-Chain Polyunsaturated Fatty Acids Content in Thraustochytrium sp. RT2316-16
Source: Mar Drugs. 2022 Dec 25;21(1):15. doi: 10.3390/md21010015 (PMC9864179; doi:10.3390/md21010015)
Supplement: Supplementary file 1 [file marinedrugs-21-00015-s001.zip]

Archive with 1 entries (1 files):
- marinedrugs-2113484-supplementary.pdf
